# Supplementary material for: Shifts in Antarctic Intermediate Water properties coincide with atmospheric CO2 rise across the Mid-Brunhes Event
Source: Sci Adv. 2026 Apr 29;12(18):eady4567. doi: 10.1126/sciadv.ady4567 (PMC13127585; doi:10.1126/sciadv.ady4567)
Supplement: Supplementary file 2 — Data S1 [file sciadv.ady4567_data_s1.zip]

Archive with 1 entries (1 files):
- ady4567_data_s1.xlsx
