# Supplementary material for: Shifts in Antarctic Intermediate Water properties coincide with atmospheric CO2 rise across the Mid-Brunhes Event
Source: Sci Adv. 2026 Apr 29;12(18):eady4567. doi: 10.1126/sciadv.ady4567 (PMC13127585; doi:10.1126/sciadv.ady4567)
Supplement: Supplementary file 2 — Data S1 [file sciadv.ady4567_data_s1.zip › ady4567_data_s1.xlsx]

## Sheet: SO213–60–2 Geochemical data
Age [ka BP]*	Depth [cm]	G.bulloides–Fe/Ca [mmolmol-1]	G.bulloides–Mn/Ca [mmolmol-1]	G.bulloides–Al/Ca [mmolmol-1]		G.bulloides–Mg/Ca [mmolmol-1]	G.bulloidesTemp [ºC]	G.inflata-Fe/Ca [mmolmol-1]	G.inflata-Mn/Ca [mmolmol-1]	G.inflata-Al/Ca [mmolmol-1]	G.inflata-Mg/Ca[mmolmol-1]	G.inflataTemp [ºC]
11169[±246]	0.5	0.0252265	0.000644134	0.0301203		1.5023	10.781	0.020734	0.00149439	0.0259416	1.4393	9.1
*Molina-Kescher, M., Frank, M., Hathorne, E.C., 2014. Nd and Sr isotope compositions of different phases of surface sediments in the South Pacific: Extraction of seawater signatures, boundary exchange, and detrital/dust provenance. Geochem. Geophys. Geosyst. 15, 3502–3520. https://doi.org/10.1002/2014GC005443.

## Sheet: SO213-60-1 Geochemical-data
Depth-PF	Age [kyr]	G.bulloides–Fe/Ca [mmolmol-1]	G.bulloides–Mn/Ca [mmolmol-1]	G.bulloides–Al/Ca [mmolmol-1]	G.bulloides–Mg/Ca [mmolmol-1]	G.bulloides–Temp [ºC]	G.bulloides–δ18O[‰]		G.inflata-Fe/Ca [mmolmol-1]	G.inflata-Mn/Ca [mmolmol-1]	G.inflata-Al/Ca [mmolmol-1]	G.inflata-Mg/Ca[mmolmol-1]	G.inflata–Temp [ºC]	G.inflata–δ18O[‰]		U.peregrina–δ18O[‰]
0.5	11.7361	0.000593129	-0.00116699	-0.107183	1.459	10.5075	2.956		0.0125544	0.00114356	-0.0482846	1.28301	7.60147	1.553		–
2.5	13.1107	-0.00106972	-0.00140313	-0.164083	1.467	10.5586	2.616		0.0191763	0.00130102	0.0159644	1.32154	7.99081	3.238		4.238
4.5	15.8599	0.112559	-0.0012951	-0.231866	1.311	9.50783	3.553		0.0171371	0.00214079	-0.0476322	1.47849	9.46743	2.76		4.448
6.5	18.609	0.00385422	-0.00144443	-0.203667	1.236	8.95727	3.43		0.0636943	0.00239742	0.0672133	1.29944	7.76888	3.245		4.043
8.5	21.3581	0.00447028	-0.00153919	-0.213444	1.227	8.88897	3.319		0.129298	0.00301861	0.147361	1.26411	7.40621	3.302		4.353
10.5	24.1073	0	-0.00139597	-0.18347	1.128	8.10275	3.315		0.065158	0.0025039	0.0647805	1.28097	7.58055	3.576		4.284
12.5	26.8564	-0.00198984	-0.00160161	-0.203316	1.249	9.05506	3.513		0.0203845	0.00237475	-0.0502435	1.13425	5.9799	3.241		4.403
14.5	29.6056	0.00174158	-0.00137064	-0.197163	1.316	9.54341	3.325		0.0556771	0.00222428	0.055628	1.24853	7.24301	3.435		4.411
16.5	32.3547	0.00671926	-0.000400614	-0.0941109	1.296	9.40029	3.355		0.0448726	0.00331597	0.00128686	1.19371	6.65222	3.194		4.156
18.5	35.1039	0.00187752	-0.000659651	-0.0368634	1.181	8.53186	3.549		0.0293667	0.00340835	0.0275458	1.29567	7.73069	3.441		4.399
20.5	37.853	-0.00322097	-0.00158433	-0.198207	1.34	9.71231	3.378		0.0726312	0.00258738	0.0346031	1.26409	7.40599	3.198		4.147
22.5	40.6022	0.00301467	-0.001038	-0.146091	1.343	9.73321	3.238		0.0328344	0.00366301	0.0358399	1.29569	7.73091	3.412		4.494
24.5	43.3513	-0.00112066	0.000220492	-0.237765	1.329	9.63528	3.243		0.0296191	0.00622366	-0.0439139	1.38632	8.62049	2.663		4.338
26.5	46.1005	0.00607536	-0.00132815	-0.169404	1.251	9.07001	3.335		0.05334	0.00297453	0.0601446	1.3089	7.86432	3.365		4.463
28.5	48.8496	0.0084813	-0.000772552	-0.135274	1.326	9.61416	3.232		0.0116129	0.00203099	-0.0593764	1.27681	7.53771	3.058		4.481
30.5	51.5988	0.021095	-0.000908865	-0.113181	1.36	9.85077	3.466		0.0247482	0.00195889	0.0270294	1.27627	7.53217	3.427		4.463
32.5	54.3479	-0.00133903	-0.00197593	-0.251288	1.308	9.48642	3.151		0.0305198	0.00164516	-0.0238355	1.22275	6.9685	3.28		4.491
34.5	57.097	-0.00176113	-0.0019491	-0.233084	1.291	9.36416	3.307		0.0249889	0.00277348	0.0268755	1.26339	7.39874	3.236		4.496
36.5	59.8462	0.00231866	-0.00130343	-0.155122	1.294	9.38585	3.098		0.047708	0.00239805	-0.0099267	1.22436	6.98582	–		4.336
38.5	62.5953	-0.00135209	-0.00171017	-0.191139	1.356	9.82324	3.12		0.0215185	0.00222364	0.0176731	1.31153	7.89082	3.266		–
40.5	65.3445	-0.00179416	-0.00198565	-0.220559	1.467	10.5586	2.856		0.0489715	0.0017294	-0.013295	1.29362	7.70989	3.069		4.431
42.5	68.0936	0.000173413	-0.00119418	-0.160304	1.397	10.1016	2.886		0.0292136	0.00251035	0.0254415	1.34215	8.1944	2.885		4.258
44.5	70.8428	-0.000172226	-0.00152486	-0.172532	1.379	9.98044	2.9		0.0509646	0.00402333	0.00864757	1.43311	9.05729	2.987		4.334
46.5	73.5919	0.00216632	-0.00131147	-0.156418	1.447	10.4303	2.732		0.0214503	0.00225815	0.0149884	1.4151	8.89082	2.855		4.299
48.5	76.3411	0.00396948	-0.00164422	-0.196105	1.568	11.1808	2.564		0.0584744	0.00362361	-0.00656246	1.48466	9.52226	2.721		4.25
50.5	79.0902	0.00718863	-0.00133792	-0.174062	1.473	10.5967	2.817		0.0103829	0.00151948	0.012405	1.37754	8.53689	2.992		4.244
52.5	81.8394	0.0030734	-0.00188968	-0.193994	1.428	10.3068	2.843		0.040363	0.00296665	-0.00991881	1.50339	9.68715	–		4.149
54.5	84.5885	0.011291	-0.00103671	-0.102995	1.626	11.5203	2.787		0.0110511	0.00219185	0.00489951	1.38263	8.58541	2.986		3.793
56.5	87.3376	0.00149421	-0.00146995	-0.156684	1.255	9.09985	2.786		0.0259318	0.00297625	0.000440006	1.45018	9.21305	2.539		4.11
58.5	90.0868	-0.00777495	-0.00350564	-0.234164	1.238	8.97238	2.881		0.012149	0.0019635	0.0077745	1.28149	7.58591	2.868		4.205
60.5	92.8359	-0.00172006	-0.00193385	-0.126081	1.428	10.3068	2.815		0.0415454	0.00434794	-0.0275974	1.55246	10.1098	2.688		4.202
62.5	95.5851	-0.000689718	-0.00135703	-0.191344	1.348	9.76794	2.999		0.0212379	0.00216458	0.0188945	1.38186	8.57811	2.931		4.293
64.5	98.3342	-0.00385461	-0.00278081	-0.294057	1.521	10.8964	2.8		0.0620117	0.00239234	0.00371365	1.52452	9.87083	2.811		4.094
66.5	101.083	0.00235338	-0.0019293	-0.221621	1.481	10.6473	3.117		0.0150084	0.00205337	0.00991656	1.39743	8.72551	2.679		3.797
68.5	103.833	-0.00184385	-0.00201545	-0.234437	1.36	9.85077	3.149		0.0129679	0.00205763	-0.112432	1.48403	9.51667	2.812		4.009
70.5	106.582	0.00163373	-0.00125004	-0.210308	1.393	10.0748	2.754		0.01193	0.00218811	0.00514641	1.37145	8.47861	2.948		3.823
72.5	109.331	0.000874759	-0.00193624	-0.240007	1.377	9.96687	2.904		0.0278489	0.00314387	-0.0409013	1.48089	9.48878	2.852		4.249
74.5	112.08	0.00387341	-0.00132539	-0.19134	1.331	9.64933	3.051		0.0182128	0.00271728	0.0123027	1.41389	8.87955	2.881		4.236
76.5	114.829	0.000259811	-0.00178914	-0.289368	1.327	9.6212	3.055		0.0193781	0.00458933	-0.0862195	1.42943	9.0234	2.944		4.12
78.5	117.946	-0.00453919	-0.00223274	-0.302432	1.445	10.4174	3.106		0.0103749	0.00261935	0.00747778	1.29494	7.72329	3.106		–
80.5	121.063	0	-0.00135561	-0.210434	1.339	9.70534	3.069		0.0185533	0.00251751	-0.0325664	1.35594	8.3289	2.846		–
82.5	124.18	0.00218373	-0.0016112	-0.191565	1.361	9.85764	3.358		0.0139127	0.0018059	0.0194756	1.34205	8.19345	3.256		3.466
84.5	127.518	0.00339551	-0.00143158	-0.162637	1.399	10.115	3.441		0.0246866	0.0033966	-0.0323385	1.49803	9.64016	–		4.422
86.5	130.856	0.00579518	-0.0012669	-0.213707	1.377	9.96687	3.353		0.0207193	0.00211136	0.0085719	1.39821	8.73289	3.369		3.642
88.5	134.194	-0.0020411	-0.00258166	-0.316447	1.196	8.64982	3.297		0.0212391	0.00372088	-0.0266583	1.33329	8.10729	2.812		3.972
90.5	137.532	0.0122114	-0.000974034	-0.168672	1.495	10.7353	3.663		0.0171263	0.00165333	0.0110807	1.44912	9.20347	3.124		4.512
92.5	140.87	0.00752311	-0.00132837	-0.193636	1.4	10.1217	3.369		0.0218529	0.00165369	-0.0440064	1.37576	8.51992	2.962		4.778
94.5	144.208	0.0071196	-0.00144199	-0.228959	1.337	9.69137	3.37		0.0306834	0.00300814	0.0307011	1.3725	8.48869	2.708		4.567
96.5	147.546	-0.00795046	-0.003352	-0.433998	1.123	8.06123	3.422		0.0654067	0.00201601	0.0243404	1.38493	8.60731	2.792		3.969
98.5	150.884	0.00198345	-0.0012417	-0.187243	1.383	10.0075	3.197		0.0149511	0.00130911	0.0132289	1.36799	8.44537	3.346		4.671
100.5	154.222	0.0039203	-0.00165284	-0.220842	1.414	10.2147	3.542		0.0176392	0.00183923	0.0112547	1.33783	8.152	3.714		4.54
102.5	157.56	0.00037732	-0.00148477	-0.193989	1.22	8.8355	3.304		0.0432285	0.00253349	0.0470059	1.34235	8.1964	3.474		4.53
104.5	160.898	0.00380568	-0.00149755	-0.183648	1.26	9.13701	3.701		0.132054	0.002558	0.104376	1.54136	10.0154	3.09		4.642
106.5	164.236	0.00995001	-0.00314628	-0.405915	1.309	9.49356	3.11		0.0138503	0.00148102	0.00245227	1.22189	6.95925	3.356		4.461
108.5	167.574	0	-0.00180101	-0.273981	1.463	10.5331	3.295		0.035278	0.00462734	-0.00606571	1.13122	5.94474	3.428		4.557
110.5	170.913	0.00266367	-0.00291157	-0.345302	1.407	10.1683	3.361		0.0214874	0.00201319	0.0129633	1.31376	7.9131	3.322		4.506
112.5	174.251	0.0138407	-0.000895782	-0.164268	1.389	10.048	3.11		0.0612309	0.00350212	0.0350344	1.22792	7.024	3.535		4.386
114.5	177.589	0.0069919	-0.00108605	-0.183575	1.514	10.8533	3.315		0.0190613	0.0017809	0.0177796	1.36244	8.39186	3.389		4.367
116.5	180.927	0.0105705	-0.00109461	-0.206545	1.305	9.46496	3.488		0.081061	0.00284268	0.0616232	1.32143	7.98969	3.028		4.314
118.5	184.265	0.00552549	-0.00163073	-0.184136	1.319	9.56469	3.46		0.00855896	0.00130309	0.00684639	1.25581	7.31958	3.483		4.572
120.5	187.603	0.00552539	-0.00116478	-0.210544	1.29	9.35692	3.219		0.0206347	0.00318754	-0.0229173	1.20666	6.79426	2.713		4.242
122.5	190.941	-0.00017868	-0.00123044	-0.191003	1.388	10.0412	3.026		0.00681626	0.0041265	0.00469744	1.24106	7.16408	3.338		4.18
124.5	194.279	-0.00556908	-0.00230679	-0.303776	1.178	8.50809	3.321		0.0768881	0.00255266	0.0336467	1.29168	7.69006	2.748		4.398
126.5	197.617	-0.00903933	-0.0033347	-0.421021	1.134	8.15233	2.84		0.0492918	0.00161149	0.0106126	1.27809	7.55094	2.708		4.347
128.5	200.955	0.00231003	-0.00165274	-0.233466	1.296	9.40029	2.595		0.0258898	0.00188662	-0.0188733	1.13272	5.96223	2.636		3.788
130.5	204.293	-0.000670747	-0.00197956	-0.261765	1.367	9.89875	3.583		0.00909824	0.0014065	0.0074101	1.2394	7.14645	2.945		3.493
132.5	206.024	-0.00282333	-0.00249973	-0.319627	1.174	8.47631	2.922		0.0353098	0.00498211	-0.000286437	1.18322	6.53607	2.446		4.158
134.5	207.618	0.01221	-0.00245694	-0.289295	1.31	9.5007	3.164		0.0121767	0.00380102	0.00834394	1.28703	7.64261	2.604		3.968
136.5	209.212	0.00113343	-0.000929183	-0.202318	1.478	10.6284	2.658		0.0765723	0.00372314	0.0311823	1.277	7.53975	2.598		3.923
138.5	210.806	0.0091813	-0.000573472	-0.163502	1.486	10.6788	2.798		0.0132836	0.00240724	0.0097275	1.35802	8.34906	2.781		3.914
140.5	212.401	0.00527131	-0.000414856	-0.232264	1.579	11.2462	2.553		0.0396545	0.00550736	0.019758	1.29746	7.74888	2.642		4.196
142.5	213.995	-0.00354273	-0.00124471	-0.296783	1.287	9.33516	2.859		0.0115158	0.00424827	0.0114574	1.32482	8.02346	2.966		4.259
144.5	215.589	0.0107638	-0.00313749	0.0795492	1.448	10.4367	2.521		0.0442702	0.00467331	0.0170814	1.3395	8.16847	2.673		4.258
146.5	217.183	-0.00451651	-0.0020909	-0.301311	1.338	9.69835	2.843		0.025922	0.00122405	0.0204789	1.32877	8.06261	2.953		4.469
148.5	218.777	0.00481067	-0.0016461	-0.230826	1.297	9.40749	2.817		0.0361903	0.00472949	0.00244722	1.29604	7.73448	2.946		4.548
150.5	220.371	0.013717	0.00173497	-0.0662332	1.728	12.0889	2.77		0.0191502	0.00181146	0.0112478	1.39147	8.66932	3.052		4.116
152.5	221.966	0.000878975	-0.00194557	-0.22953	1.422	10.2674	2.762		0.0539809	0.00183118	0.0184451	1.31303	7.90586	2.876		4.322
154.5	223.56	0.0793735	0.00177869	-0.160511	1.564	11.157	2.794		0.0114955	0.00135705	0.00524302	1.45705	9.27528	3.166		4.206
156.5	225.154	0.0120388	-0.00078955	-0.189564	1.483	10.66	2.983		0.0393761	0.00235077	0.0139619	1.38453	8.6035	3.223		4.262
158.5	226.748	-0.0251946	-0.00969866	-1.06614	1.411	10.1948	3.106		0.00852858	0.00198099	0.00192948	1.3427	8.1998	3.179		4.438
160.5	228.342	0.00192493	-0.00120506	-0.166753	1.494	10.729	2.852		0.0159806	0.00153793	-0.0350144	1.3149	7.92449	3.024		4.35
162.5	229.936	0.00162122	0.000996807	-0.19476	1.382	10.0007	3.26		0.0431125	0.00421115	0.0115176	1.34412	8.21375	2.965		4.43
164.5	231.531	0.00431402	0	-0.235702	1.344	9.74017	3.167		0.0166466	0.00537478	0.0121674	1.36034	8.37159	3.144		4.299
166.5	233.125	0.00234657	-0.000923385	-0.222652	1.342	9.72625	3.013		0.0340143	0.00484621	0.00931398	1.46697	9.36448	3.046		4.411
168.5	234.719	-0.00100822	-0.00198369	-0.206519	1.356	9.82324	3.355		0.0116016	0.00132711	0.00457797	1.39667	8.71839	3.4		4.762
170.5	236.313	0.0021092	-0.0023055	-0.215208	1.396	10.0949	3.175		0.0306849	0.00169414	-0.0188073	1.54294	10.0289	2.933		4.314
172.5	237.907	-0.000719004	-0.0018862	-0.186903	1.222	8.85081	3.434		0.0827701	0.00144117	-0.0134228	1.48869	9.55787	2.64		4.583
174.5	239.501	0.00203387	-0.000400168	-0.185941	1.242	9.00253	3.303		0.0625844	0.00422308	0.105349	1.43451	9.07012	2.76		4.338
176.5	241.096	-0.00195299	-0.00170779	-0.149341	1.178	8.50809	3.132		0.0467967	0.00196738	-0.0456062	1.72321	11.4828	2.481		4.183
178.5	242.69	0.0254693	-0.00168644	-0.174525	1.142	8.21803	3.397		0.0750218	0.00301239	-0.000519573	1.26633	7.42935	2.738		3.639
180.5	244.284	0.000712914	-0.00187023	-0.203706	1.183	8.54768	2.882		0.0199851	0.00144298	-0.0384525	1.11682	5.77615	2.859		3.801
182.5	245.878	0.0103336	-0.000406629	-0.133818	1.33	9.64231	3.242		0.0701542	0.00561749	-0.00664388	1.58073	10.3473	2.804		3.922
184.5	247.472	0.00291044	0.00572634	0.0110619	1.321	9.57885	3.317		0.0671729	0.00292768	0.0317406	1.20049	6.72678	2.878		4.417
186.5	249.066	0.015875	0.00252631	0.0104576	1.448	10.4367	3.218		0.022538	0.00204951	-0.0354783	1.40863	8.83057	3.196		4.549
188.5	250.661	–	–	–	1.518	10.878	2.937		0.0255595	0.00263861	-0.0240938	1.46137	9.31415	3.289		4.619
190.5	252.255	0.0160374	-0.000151702	-0.105813	1.503	10.7852	3.514		0.0374178	0.00211995	-0.00358999	1.54934	10.0833	2.956		4.579
192.5	253.849	0.012883	-0.00040883	-0.207313	1.454	10.4754	3.425		0.0598967	0.00512382	-0.0401476	1.67325	11.0956	2.947		4.705
194.5	255.443	0.0117181	-0.000929664	-0.187414	1.479	10.6347	3.422		0.0283528	0.00398462	-0.0441466	1.51882	9.82156	3.297		4.594
196.5	257.037	0.00639675	-0.000943929	-0.146202	1.403	10.1417	3.482		0.0344597	0.00244905	-0.0053357	1.30877	7.863	3.363		4.723
198.5	258.632	0.00415885	-0.00107666	-0.217939	1.596	11.3462	3.337		0.0644323	0.00273712	0.037867	1.24715	7.22845	3.366		4.628
200.5	260.226	0.00752975	0.000137175	-0.156155	1.446	10.4238	3.555		0.0118018	0.00179875	-0.0223377	1.20401	6.76523	3.195		4.803
202.5	261.82	0.019936	0.00212024	-0.184311	1.355	9.81635	3.455		0.0241824	0.00578415	-0.000386185	1.28091	7.57989	3.015		4.617
204.5	263.414	0.0125293	0.000186755	-0.205637	1.35	9.7818	3.529		0.0188548	0.0108353	-0.0117833	1.34228	8.19572	3.317		4.73
206.5	265.008	-0.00369176	-0.00195559	-0.3452	1.299	9.42189	3.205		0.0277022	0.00330858	0.00126146	1.23299	7.07822	3.303		4.631
208.5	267.17	0.000449922	-0.00154915	-0.26567	1.151	8.29139	3.28		0.00919006	0.00191248	-0.0403032	1.17793	6.47711	3.101		4.282
210.5	270.052	-0.00142769	-0.000936335	-0.274708	1.288	9.34242	3.299		0.0111072	0.00312195	-0.0344621	1.13875	6.03204	2.815		4.31
212.5	272.935	0.000357184	-0.000175692	-0.200728	1.241	8.995	3.173		0.0115236	0.00350611	-0.02685	1.08462	5.39119	3.031		4.7
214.5	275.817	0.00255224	-0.000193138	-0.229455	1.225	8.87373	3.201		0.0253106	0.00438571	-0.0237182	1.15205	6.18486	3.035		4.138
216.5	278.7	0.00208264	-0.000204882	-0.234926	1.43	10.3198	2.826		0.00729764	0.00443416	-0.0668654	1.08442	5.3888	3.16		4.355
218.5	281.582	-0.00124284	0.000203776	-0.219318	1.224	8.86609	3.666		0.00543037	0.00308202	-0.0565606	1.07444	5.2671	2.854		4.043
220.5	284.464	0.000763926	-0.000250506	-0.248354	1.369	9.91242	3.053		0.0146193	0.00324751	-0.0285665	1.1675	6.36009	3.075		4.659
222.5	287.347	0.000724658	-0.000178222	-0.191815	1.333	9.66336	3.383		0.0406934	0.00324588	-0.00298585	1.06816	5.19004	3.188		3.823
224.5	290.229	0.00144752	0.000237335	-0.238735	1.315	9.5363	3.038		0.0127148	0.00736602	-0.0365324	1.1648	6.32963	2.988		4.361
226.5	293.111	-0.00509964	-0.00118043	-0.296848	1.321	9.57885	2.92		0.0482859	0.00729775	0.000549255	1.27714	7.54111	2.985		–
228.5	295.994	0.00196939	0	-0.187576	1.355	9.81635	3.095		0.0422837	0.00699418	0.000507936	1.21345	6.86806	3.005		–
230.5	298.876	-0.00269649	-0.00117897	-0.319054	1.174	8.47631	3.017		0.0154941	0.00560195	-0.00808927	1.10844	5.67707	2.962		4.114
232.5	301.758	-0.00993103	-0.00225456	-0.418418	1.119	8.02788	2.954		0.019432	0.00585439	-0.0197831	1.13175	5.95092	2.722		4.313
234.5	304.641	-0.00190359	-0.000234084	-0.235464	1.441	10.3915	2.61		0.0252757	0.00395583	-0.00857746	1.04839	4.94416	2.926		4.236
236.5	307.523	0.0102513	0.00803048	0.0456113	1.273	9.23294	3.306		0.0194112	0.00343965	-0.0169388	1.07431	5.2655	2.85		3.788
238.5	310.405	0.00572742	0.00121825	0.018911	1.319	9.56469	2.788		0.0176142	0.00283552	-0.0152154	1.11001	5.69569	2.806		3.967
240.5	313.288	0.0369027	0.00175444	0.163965	1.402	10.135	3.391		0.0174952	0.00273352	-0.0155063	1.05834	5.06853	2.536		3.854
242.5	316.17	0.0206275	0.000523678	0.0899622	1.397	10.1016	2.965		0.0262412	0.00418058	-0.00497533	1.19124	6.62493	2.693		4.091
244.5	319.053	0.0198423	-0.00171875	0.551648	1.514	10.8533	2.904		0.00977602	0.00169095	-0.010937	1.04747	4.93271	2.488		4.055
246.5	321.935	0.00804335	0.00673423	0.00975672	1.39	10.0547	2.963		0.0114742	0.00126701	-0.0114431	1.20047	6.72657	2.588		4.489
248.5	324.817	0.0151633	0.00409015	0.0438218	1.537	10.9942	2.932		0.00881992	0.00182103	-0.0219493	1.13057	5.93716	2.826		4.203
250.5	327.7	0.0221075	0.00478467	0.144645	1.577	11.2343	2.662		0.0141699	0.00157511	-0.0153224	1.1614	6.29113	2.594		4.254
252.5	330.582	0.0243183	0.00336422	0.0214051	1.606	11.4046	3.163		0.02712	0.00307026	0.000438253	1.32573	8.0325	3.417		4.727
254.5	333.464	0.00878081	0.0041366	0.023167	1.603	11.3871	3.004		0.010182	0.00151045	-0.0164539	1.25816	7.34416	3.297		4.504
256.5	336.347	0.00872033	0.00903828	0.0193411	1.547	11.0548	3.227		0.0239633	0.00240107	0.000903565	1.25741	7.33627	3.024		4.663
258.5	339.781	0.0191411	0.00269003	0.280612	1.475	10.6094	3.413		0.0328196	0.00170678	-0.00235507	1.16141	6.29126	3.445		5.028
260.5	345.019	0.0217024	0.00828775	0.15345	1.447	10.4303	–		0.00616303	0.00166731	-0.0298033	1.11973	5.81039	3.095		4.867
262.5	350.258	0.0134575	0.00458269	0.10776	1.434	10.3459	3.876		0.00871743	0.00238999	-0.0290981	1.05035	4.96881	2.877		4.203
264.5	355.496	0.0255912	0.00430464	0.292124	1.292	9.3714	3.445		0.0225788	0.0023536	-0.0237479	1.10386	5.62257	3.322		4.376
266.5	360.734	0.00455336	0.0039817	0.0283288	1.262	9.15183	3.152		0.00971273	-0.00444105	-0.174645	0.946987	3.60572	3.385		4.205
268.5	365.973	0.017582	0.00406975	0.0408533	1.168	8.42842	3.453		0.0239572	-0.00288334	-0.146341	1.102	5.60045	3.07		4.663
270.5	371.211	0.0079539	0.00362256	0.0512848	1.264	9.16663	3.387		0.0215662	-0.00376614	-0.151222	0.989107	4.17831	3.073		4.099
272.5	376.449	0.00718768	0.00471396	0.0167258	1.139	8.19345	3.438		0.0105007	-0.0039353	-0.167992	0.955283	3.72048	3.22		4.591
274.5	381.688	0.00644996	0.00323029	0.075455	1.355	9.81635	3.871		0.0243823	-0.00299829	-0.131239	0.985601	4.13158	3.092		4.605
276.5	386.926	0.00671536	0.00807436	0.0429192	1.316	9.54341	3.727		0.0101189	-0.00357065	-0.12586	1.05397	5.01409	2.951		4.492
278.5	392.164	0.00528061	0.00633122	0.017472	1.437	10.3655	3.757		0.00829869	-0.00299688	-0.141381	1.03849	4.8194	3.137		4.662
280.5	397.211	0.0151906	0.0019663	0.0746122	1.378	9.97366	3.167		0.00584934	-0.00404028	-0.162179	0.988392	4.16879	2.852		4.11
282.5	397.809	0.00445056	0.00757779	0.0216092	1.268	9.19616	2.838		0.0131158	-0.00408801	-0.152036	0.938129	3.48206	2.993		4.022
284.5	398.407	0.00913764	0.00197763	0.0212102	1.34	9.71231	3.527		0.0172129	-0.000643037	-0.086658	1.0351	4.77631	2.956		4.115
286.5	399.005	0.00652754	0.00434398	0.0074273	1.341	9.71929	3.279		0.0192336	-0.0016567	-0.105576	1.03038	4.71619	2.816		4.536
288.5	399.602	0.000907399	0.00468648	0.00554276	1.349	9.77487	2.968		0.00608205	-0.00160527	-0.0955974	1.01439	4.51047	2.786		4.049
290.5	400.2	0.00497206	0.00251175	0.0109446	1.551	11.079	2.889		0.00886567	-0.0010812	-0.0969719	1.03824	4.81616	2.737		3.997
292.5	400.798	0.00507095	0.00144407	0.0168463	1.352	9.79563	2.873		0.00991567	-0.00100219	-0.0894706	1.01443	4.51088	2.776		4.065
294.5	401.396	0.000812415	0.00339669	0.00868448	1.246	9.03258	2.944		0.0185714	-0.00162727	-0.0825171	1.0329	4.74829	2.74		–
296.5	401.994	0.00202857	0.00471694	0.0086364	1.333	9.66336	3.007		0.00631082	-0.00246507	-0.123962	1.02904	4.69908	2.716		4.277
298.5	402.591	0.014591	0	0.333553	1.524	10.9148	3.143		0.00632557	-0.00306203	-0.118984	0.952989	3.68885	2.799		4.17
300.5	403.189	0.0160384	0.00208634	0.283922	1.439	10.3785	2.648		0.00798693	-0.00314289	-0.149615	1.05236	4.99398	2.835		3.898
302.5	403.787	0.0212949	0.00418982	0.0423958	1.517	10.8718	2.777		0.00928478	-0.00325464	-0.137768	1.03477	4.77211	2.766		4.442
304.5	404.385	0.00223352	0.011985	0.0090955	1.48	10.641	2.998		0.0141563	-0.00235376	-0.128694	1.0925	5.48646	2.818		4.419
306.5	404.982	0.00365048	0.00879843	0.00743288	1.466	10.5522	3.09		0.0130077	-0.00249931	-0.128082	1.15044	6.16642	2.794		4.141
308.5	405.58	0.00873833	0.00579758	0.0119995	1.49	10.704	2.851		0.0266629	-0.00320455	-0.138302	1.14393	6.09176	2.955		4.221
310.5	406.178	0.0021214	-0.00125217	0.00734307	1.382	10.0007	2.902		0.0219925	-0.00263578	-0.113881	1.24143	7.16801	2.771		4.229
312.5	406.776	0.00190931	0.0114577	0.00777524	1.514	10.8533	2.657		0.022995	-0.00294181	-0.109809	1.12674	5.89251	2.876		4.466
314.5	407.373	0.00675966	0.00908277	0.00973522	1.54	11.0124	3.017		0.0236541	-0.000448937	-0.0758836	1.22516	6.99441	2.933		4.302
316.5	407.971	0.00445186	0.00465328	0.0237946	1.444	10.4109	2.777		0.0106177	-0.00238226	-0.118336	1.22038	6.94293	2.745		4.697
318.5	408.569	0.0056147	0.0048108	0.0177016	1.399	10.115	3.559		0.0177008	-0.00323242	-0.12172	1.18848	6.5945	2.899		4.257
320.5	409.167	0.00453982	0.00111652	0.0101681	1.373	9.93968	3.171		0.00834415	-0.00133113	-0.0988776	1.18886	6.59867	3.044		4.282
322.5	409.764	0.00462969	0.00220379	0.0130757	1.471	10.584	3.052		0.0105809	-0.00474339	-0.17099	1.13314	5.96709	2.902		4.177
324.5	410.362	0.00619216	0.00682997	0.0897848	1.463	10.5331	2.989		0.0198326	-0.000801801	-0.102891	1.04607	4.91508	3.045		4.753
326.5	410.96	0.0053429	0.00238915	0.0359332	1.44	10.385	3.016		0.0191408	-0.00101003	-0.0785436	1.06459	5.14591	2.817		4.489
328.5	411.558	0.0239758	0.00304858	0.0670832	1.336	9.68437	3.056		0.0137093	-0.0026197	-0.1225	1.12463	5.86792	2.698		4.397
330.5	412.156	0.00556908	0.00226702	0.0238518	1.621	11.4915	3.035		0.00978874	-0.00410681	-0.187881	1.03739	4.80543	2.995		4.516
332.5	412.753	0.0113669	0.0064383	0.0704857	1.34	9.71231	3.162		0.0191695	-0.00451972	-0.210319	0.965338	3.85825	3.009		4.271
334.5	413.351	-0.000472812	0.0013954	0.00770167	1.193	8.62635	3.214		0.0456962	-0.00136817	-0.0995161	0.912498	3.11755	2.591		4.308
336.5	413.949	-0.000218101	0.000858237	0.00888167	1.44	10.385	3.022		0.0182626	-0.00282025	-0.133607	0.957517	3.75121	2.658		4.245
338.5	414.547	0.000554579	0.00736523	0.0271008	1.377	9.96687	2.996		0.0114726	-0.00247224	-0.139269	1.06003	5.08947	3.008		4.384
340.5	415.144	-0.00172538	0.00254604	0.0134669	1.313	9.52208	2.994		0.0335985	-0.00290159	-0.134733	1.05386	5.01268	2.892		4.665
342.5	415.742	0.00312867	0.00419708	0.0115825	1.404	10.1483	2.758		0.0157825	-0.00082258	-0.122795	1.01775	4.5539	3.02		4.46
344.5	416.34	0.0120455	0.0013415	0.0522919	1.443	10.4044	2.752		0.0437228	-0.00257433	-0.107452	1.09257	5.48727	2.53		4.532
346.5	416.938	0.0107445	0.00396374	0.0399258	1.633	11.5604	2.904		0.0238212	-0.000815106	-0.119149	1.25805	7.34298	3.132		4.237
348.5	417.535	0.0201875	0.00334272	0.0419185	1.606	11.4046	2.832		0.0342566	-0.000666389	-0.0628547	1.23736	7.12481	3.025		4.604
350.5	418.133	0.00852062	0.00475749	0.0126602	1.655	11.6855	2.913		0.0203221	-0.00185973	-0.0928613	1.26497	7.41515	2.872		4.424
352.5	418.731	0.0208811	0.00938337	0.0708612	1.76	12.2604	3.277		0.0253581	-0.00103551	-0.111838	1.35351	8.30533	3.322		4.534
354.5	419.329	0.0384331	0.00635726	0.0657896	1.471	10.584	3.562		0.0158892	-0.0038775	-0.152985	1.24854	7.24318	2.949		4.626
356.5	419.926	0.00215206	0.00423422	0.0131457	1.409	10.1816	3.101		0.0130433	-0.000646966	-0.146404	1.30259	7.80077	3.301		4.551
358.5	420.524	0.0425739	0.00370389	0.152733	1.539	11.0064	3.387		0.0722773	0.0018636	-0.052072	1.18157	6.51778	2.626		5.01
360.5	421.122	0.00358942	0.00323686	0.0182713	1.468	10.5649	3.105		0.0449839	0.00504488	-0.0936084	1.19892	6.70959	3.199		4.725
362.5	421.72	0.0481594	0.0102437	0.033128	1.911	13.0297	3.243		0.0914669	0.000688194	-0.0457585	1.15912	6.26528	3.301		4.898
364.5	422.318	0.00884171	0.00615233	0.0250284	1.563	11.151	3.01		0.0518165	0.000168791	-0.0808758	1.19737	6.69252	3.16		4.642
366.5	422.915	0.00521339	0.00064109	0.0152593	1.596	11.3462	2.85		0.00836639	-0.00120714	-0.153316	1.06398	5.13837	3.301		4.577
368.5	423.513	-0.00176539	0.00998616	0.0170743	1.272	9.22559	3.301		0.0297677	-0.00208496	-0.115534	1.12231	5.84076	3.302		4.664
370.5	424.111	0.0169264	0.00927425	0.0366457	1.263	9.15923	3.098		0.0432767	-0.00260847	-0.094673	1.10284	5.61044	3.18		4.552
372.5	424.709	0.011234	0.0108349	0.0260135	1.353	9.80254	3.015		0.0729443	-0.00345703	-0.0845613	1.08298	5.3713	3.095		5.022
374.5	425.306	0.00443708	0.0036758	0.0175935	1.335	9.67738	3.19		0.0391019	-0.00173274	-0.0889411	1.05743	5.05723	2.807		4.125
376.5	425.904	0.0124325	0.00910788	0.0877919	1.291	9.36416	3.541		0.0301995	-0.00285663	-0.138589	1.01943	4.57566	2.724		4.531
378.5	426.502	0.0202029	0.0052053	0.111328	1.318	9.5576	3.59		0.0305281	-0.000827662	-0.150259	1.0867	5.41641	2.726		4.504
380.5	427.1	-0.00556581	-0.00547542	0.00784574	1.155	8.32382	3.462		0.0276208	-0.00187055	-0.123075	1.19172	6.6303	2.71		4.531
382.5	427.697	0.00949007	0	0.0114731	1.289	9.34967	3.294		0.0213791	-0.00270534	-0.11271	1.2202	6.941	2.698		4.532
384.5	428.295	0.0245148	0.0137374	0.060025	1.37	9.91924	3.373		0.0332259	-0.00170807	-0.086775	1.23558	7.10584	2.723		4.599
386.5	428.893	0.00145213	0.00114284	0.0147836	1.378	9.97366	3.394		0.0244979	-0.00174217	-0.0551395	1.27175	7.48555	2.674		4.507
388.5	429.491	0.00374384	0.00613839	0.0198197	1.497	10.7478	3.187		0.0309696	-0.00223679	-0.0804591	1.23507	7.10045	2.721		4.583
390.5	430.088	0.00387543	0.0200156	0.0394545	1.238	8.97238	3.161		0.0272815	-0.00363911	-0.132517	1.27336	7.50214	3.255		4.554
392.5	430.686	0.00897907	-0.00397496	0.0388505	1.313	9.52208	3.478		0.0194847	-0.00229702	-0.098364	1.25685	7.33046	2.654		4.604
394.5	431.284	0.00748621	0.00333162	0.0464547	1.158	8.34806	3.481		0.0170328	-0.00455768	-0.185891	1.21846	6.92226	3.307		4.336
396.5	432.122	0.00444704	0.000230254	0.0171564	1.375	9.95329	3.287		0.0228151	-0.00245488	-0.111237	1.18495	6.55537	2.866		4.637
398.5	433.534	0.00752465	0.00689773	0.0198479	1.43	10.3198	3.646		0.0120684	-0.00564663	-0.201977	1.19308	6.64528	2.872		4.614
400.5	434.945	0.00728966	0.00430276	0.0427471	1.241	8.995	3.328		0.0124733	-0.00418322	-0.195098	1.12164	5.83288	2.823		4.454
402.5	436.357	0.00179348	0.00470495	0.0117668	1.322	9.58592	3.378		0.00991196	-0.00401511	-0.200337	1.16228	6.30111	2.771		4.69
404.5	437.768	0.0118276	0.00211555	0.0211635	1.224	8.86609	3.233		0.0150517	-0.00942277	-0.311115	1.09556	5.52333	2.835		4.312
406.5	439.18	0.00752112	0.00408891	0.034658	1.163	8.38833	3.047		0.00553028	-0.00499935	-0.212426	1.01622	4.53414	2.797		4.549
408.5	440.591	0.0103997	0.00347461	0.0631261	1.3	9.42909	3.419		0.017293	-0.00212652	-0.123238	1.06375	5.13556	2.821		4.643
410.5	442.003	0.000496179	-0.00130166	0.0148176	1.198	8.66543	3.549		0.00593836	-0.00341966	-0.201128	0.999725	4.31881	2.774		4.209
412.5	443.414	0.00697948	0.00915483	0.0288171	1.205	8.71988	3.223		0.0107935	-0.00179463	-0.195317	1.16223	6.30063	2.662		4.269
414.5	444.826	0.00565016	0.00600307	0.00874341	1.15	8.28327	3.138		0.0154717	-0.00260178	-0.174744	1.28239	7.59512	2.627		4.252
416.5	446.237	0.0205621	0.00705324	0.0528849	1.195	8.642	3.237		0.0367325	-0.00276039	-0.152182	1.49764	9.63676	2.508		4.479
418.5	447.649	0.0116214	0.00180516	0.0457687	1.194	8.63418	3.48		0.00962014	-0.00375963	-0.182999	1.19293	6.64366	2.571		4.35
420.5	449.06	-0.000485557	0.00262719	0.0084036	1.19	8.60282	3.523		0.00999031	-0.00302402	-0.183335	1.20945	6.8246	2.798		4.373
422.5	450.472	0.00626222	0.00513377	0.0198345	1.217	8.81249	3.389		0.0300937	0.00967291	-0.00273007	1.33737	8.1475	–		4.343
424.5	451.883	0.00272292	0.00554874	0.0130686	1.236	8.95727	3.528		0.0181357	0.00162192	-0.0117494	1.20555	6.78211	–		3.925
426.5	453.295	0	-0.000586996	0.00850454	1.1	7.86783	3.543		–	–	–	1.34998	8.27097	–		4.634
428.5	454.706	0.00212303	-0.00113921	0.00825256	1.176	8.49221	3.46		0.0332746	0.00402613	-0.0206515	1.15992	6.27436	2.808		4.454
430.5	456.117	0.00241661	0.00132076	0.0139416	1.213	8.78173	3.523		0.0196363	0.0040027	0.00396219	1.10627	5.65127	2.867		5.256
432.5	457.529	0.0131251	0.000670748	0.113492	1.257	9.11473	3.534		0.0312746	0.00439524	-0.0164334	1.06328	5.1298	2.865		4.552
434.5	458.94	0.00201589	0.00436292	0.0114929	1.139	8.19345	3.62		0.0159251	0.00177356	-0.0120321	1.03756	4.80762	2.642		4.413
436.5	460.352	0.00869011	0.00275774	0.0781971	1.328	9.62824	3.442		0.021596	0.00448844	0.0832997	1.15594	6.22915	2.942		4.28
438.5	461.763	0.00320391	0.00463511	0.011896	1.17	8.44441	3.565		0.0180728	0.00253989	-0.0240317	1.11594	5.76584	2.663		4.646
440.5	463.175	0.0154152	0.00720704	0.132075	1.403	10.1417	3.55		0.00916078	0.00325966	-0.0186526	1.12613	5.88535	2.712		4.67
442.5	464.586	0.00557151	1.14084	0.0246334	1.238	8.97238	3.703		0.0219656	0.00381333	-0.0124967	1.06295	5.12563	2.822		3.478
444.5	465.998	0.007433	0.00560609	0.0131166	1.272	9.22559	3.421		0.028367	0.00308357	0.0596737	1.08617	5.41003	2.893		4.69
446.5	467.409	0.000832819	0.0019663	0.0149224	1.195	8.642	3.653		0.00838124	0.00337301	0.00542988	1.06734	5.17994	3.042		4.567
448.5	468.821	0.000153009	0.00150524	0.00841179	1.037	7.31663	3.622		0.0399684	0.00315218	0.0837846	1.07268	5.2456	2.595		4.391
450.5	470.232	-0.000621157	-0.000305535	0.0581789	1.146	8.25071	3.537		0.0553818	0.0022701	0.0361426	0.912097	3.11178	3.497		4.686
452.5	471.644	0.00745797	0.00458553	0.0127449	1.186	8.57135	3.486		0.0119334	0.00301422	0.0623867	0.920292	3.22947	2.65		4.487
454.5	473.055	0.00289977	0.00570536	0.0184076	1.152	8.29951	3.509		0.0173926	0.00323705	-0.0191425	0.929605	3.36196	2.819		4.249
456.5	474.467	0.00428483	-0.00155298	0.0179082	1.306	9.47212	3.194		0.0508157	0.00507715	0.0309864	0.968843	3.90594	2.951		4.835
458.5	475.878	0.00099638	0.00254851	0.0133898	1.259	9.12959	3.185		0.00685754	0.0027598	0.00571209	0.882296	2.6747	2.935		4.352
460.5	477.29	0.0119128	0.0038123	0.106083	1.313	9.52208	3.247		0.0145538	0.00249722	-0.0148167	0.855728	2.27239	2.727		4.385
462.5	478.701	0.00456179	0.00382286	0.0230491	1.21	8.75858	3.297		0.0633855	0.0027243	0.0260003	0.816048	1.64766	2.639		4.572
464.5	480.113	0.0125714	0.00319155	0.08092	1.211	8.7663	3.243		0.131731	0.00272825	0.123877	0.891259	2.80768	2.609		4.155
466.5	481.524	0.0280342	-0.0011708	0.205708	1.308	9.48642	3.422		0.0440764	0.00257333	0.0591201	0.835688	1.96058	2.916		4.318
468.5	483.61	0.000247221	0.00583694	0.0140945	1.264	9.16663	3.166		0.0072879	0.0034354	-0.0346247	0.903119	2.98161	2.829		3.788
470.5	486.021	0.00349624	0.00229297	0.00711882	1.065	7.56563	3.011		0.023738	0.00298393	0.0408152	0.841402	2.05024	2.738		3.501
472.5	488.432	0.00561832	0.00573178	0.0631299	1.379	9.98044	3.006		0.04687	0.00241092	0.0155937	1.05896	5.07625	2.923		3.975
474.5	490.842	0.016308	0.00357989	0.121296	1.494	10.729	2.888		0.0200043	0.00193812	-0.0178971	1.01178	4.47652	2.725		3.897
476.5	493.253	0.010364	-0.00036413	0.0218561	1.472	10.5904	3.1		0.0138322	0.00194393	-0.0246772	0.907068	3.03903	2.849		4.116
478.5	495.664	0.00579007	0.00605204	0.015842	1.402	10.135	2.865		0.0683214	0.00377432	0.0201306	0.937942	3.47944	2.693		4.093
480.5	498.074	0.00793228	0.00260115	0.0340969	1.391	10.0614	3.06		0.0139001	0.00204095	-0.0190092	0.901755	2.96173	2.695		3.982
482.5	500.485	0.00353399	0.00391118	0.0103438	1.349	9.77487	3.009		0.0219144	0.00209052	-0.0175778	0.867215	2.44784	2.746		3.771
484.5	502.896	0.0015432	0.00721117	0.0121759	1.249	9.05506	2.965		0.0278325	0.00248914	0.0206075	0.856485	2.28401	2.848		4.13
486.5	505.306	-0.00458836	-0.00351077	0.0134947	1.542	11.0246	2.822		0.032302	0.00600403	-0.0172763	0.987781	4.16065	2.571		3.985
488.5	507.717	-0.000619575	0.0143235	0.0214461	1.289	9.34967	2.934		0.0205584	0.00335273	-0.0120878	0.98411	4.11167	2.722		3.622
490.5	510.128	0.00592846	0.0049745	0.0472195	1.457	10.4946	2.93		0.0400466	0.00256075	0.00346546	0.946133	3.59384	2.902		4.204
492.5	512.538	0.000443765	-0.00567525	0.00903565	1.257	9.11473	2.888		0.0094355	0.00210526	-0.0202023	0.912658	3.11987	2.692		3.534
494.5	514.949	0.00580252	0.00570828	0.0309737	1.378	9.97366	2.766		0.00487178	0.00107835	-0.0116555	0.903924	2.99334	2.813		4.015
496.5	517.36	-0.000868856	0.00056983	0.0147426	1.224	8.86609	2.673		0.0111375	0.00157775	-0.0206818	1.03477	4.77218	2.76		4.025
498.5	519.77	0.00522069	0.00215377	0.0222888	1.353	9.80254	3.017		0.0301889	0.00170475	-0.00464264	1.01322	4.49517	2.834		3.805
500.5	522.181	0.00707013	0.00456442	0.0139459	1.257	9.11473	3.046		0.00356845	0.00399806	-0.0357237	0.878159	2.61284	2.769		4.377
502.5	524.592	-0.000245144	0.00675256	0.00998293	1.14	8.20165	3.12		0.00760534	0.00471078	-0.0231326	0.854428	2.25238	3.012		3.927
504.5	527.002	0.0155981	0.00333582	0.0138086	1.236	8.95727	3.179		0.0361478	0.000972787	-0.000447428	0.819078	1.69642	2.782		3.748
506.5	529.413	-0.00067343	0.00154582	0.00959836	1.149	8.27514	2.951		0.00243357	0	-0.053444	0.827897	1.83734	2.726		3.965
508.5	531.824	0.00384752	0.000582313	0.00783407	1.146	8.25071	3.041		0.00305345	0.0014463	0.106384	0.784652	1.13144	2.706		3.996
510.5	534.262	0.00479829	0.006157	0.0598942	1.371	9.92606	2.927		0.0152909	0.00201274	-0.0199523	0.790671	1.23198	2.96		4.52
512.5	536.713	0.0110421	0.00467352	0.0630053	1.332	9.65635	3.016		0.00174213	0.001582	-0.039565	0.731239	0.203799	2.678		4.304
514.5	539.164	-0.00172179	0.0106469	0.00951576	1.448	10.4367	3.073		0.0266941	0.00133303	-0.0151746	0.872281	2.52448	2.84		4.551
516.5	541.616	-0.00443158	0.0010899	0.0090233	1.276	9.25494	3.042		0.00354013	0.00195027	-0.0429607	0.794448	1.29468	2.889		4.398
518.5	544.067	0.0115201	0.00582838	0.0288179	1.379	9.98044	3.067		0.0476492	0.00494871	0.016502	0.935542	3.44572	2.643		4.108
520.5	546.518	0.0150957	0.0220438	0.0681977	1.562	11.145	2.744		0.0194177	0.00493801	-0.013179	0.929025	3.35375	2.328		3.988
522.5	548.97	0.00151404	0.00872391	0.0391954	1.715	12.0183	2.764		0.025396	0.00290973	0.0159906	0.893842	2.84576	2.568		3.801
524.5	551.421	-0.000599465	0.00688018	0.017902	1.513	10.8471	2.828		0.0153159	0.00238564	-0.0197507	0.834861	1.94755	2.847		4.434
526.5	553.872	0.00699896	0.00833482	0.0596284	1.477	10.6221	2.822		0.0166018	0.000915824	0.0116891	0.900284	2.94025	2.749		3.718
528.5	556.324	0.0165489	0.00451137	0.0690156	1.501	10.7727	2.642		0.00727178	0.000777574	-0.0373377	0.819478	1.70284	2.865		4.247
530.5	558.775	0.0129494	0.0154829	0.0174426	1.487	10.6851	2.668		0.0021336	0.00335832	-0.0379402	0.851577	2.2084	2.784		3.981
532.5	561.226	0.00361262	0.00671302	0.0690627	1.437	10.3655	2.705		0.0220857	0.00170408	-0.00176351	0.886949	2.7439	2.572		3.839
534.5	563.678	-0.00175689	-0.00345672	0.0178863	1.471	10.584	2.474		0.0256944	0.00454777	0.0102883	0.927515	3.33233	2.788		3.862
536.5	566.129	0.0176181	0.00504203	0.173494	1.619	11.48	2.735		0.00889217	0.00221097	-0.0204932	1.03028	4.71493	2.681		3.885
538.5	568.58	0.0188867	0.00158127	0.200871	1.58	11.2521	2.541		0.0209067	0.00245578	-0.000953033	0.992574	4.22435	2.738		4.082
540.5	571.032	0.0264194	0.00522632	0.243532	1.539	11.0064	2.458		0.0020369	0.0021708	-0.05046	0.887527	2.75247	2.702		3.592
542.5	573.483	0.00193874	0.00514959	0.0339489	1.411	10.1948	0.855		0.00120288	0.00276115	-0.055516	1.0329	4.74831	2.438		4.508
544.5	575.934	0.0035257	-0.00213443	0.0441773	1.451	10.4561	2.691		0.00934059	0.00290176	-0.028528	0.906722	3.03401	2.665		3.744
546.5	578.386	0.0190259	0.00165636	0.0942768	1.588	11.2993	2.742		0.0160753	0.00354712	-0.0266135	1.02954	4.70546	2.731		3.776
548.5	580.837	0.000811963	0.000998471	0.0128128	1.518	10.878	2.829		0.00982085	0.0042556	-0.0254718	0.980412	4.06213	2.892		3.729
550.5	583.288	0.00124603	0.00286018	0.0249479	1.578	11.2402	2.849		0.00223146	0.00219522	-0.0255575	0.870828	2.50254	2.678		3.837
552.5	585.739	0.0152554	0.00550282	0.118726	1.701	11.9417	2.861		0.00670043	0.00376663	-0.0477504	0.950835	3.65908	2.679		4.423
554.5	588.191	0.00127575	0.00233078	0.0233785	1.62	11.4857	2.886		0.00201905	0.00364147	-0.0335736	0.841652	2.05416	2.662		4.132
556.5	589.973	0.00344605	0.00558367	0.0123823	1.938	13.1608	2.997		0.0044516	0.003874	-0.0543844	0.893315	2.838	2.444		3.973
558.5	590.471	-0.000435032	0.00941528	0.024802	1.798	12.46	2.939		0.00219578	0.00216012	-0.0603573	0.91127	3.09984	2.683		–
560.5	590.969	0.0050997	0.00602026	0.0640822	1.904	12.9954	2.928		0.00636967	0.00204016	-0.0343843	0.92238	3.25929	2.828		3.936
562.5	591.467	0.0030959	0.00746177	0.0126073	1.815	12.548	2.96		0.0258817	0.00465284	-0.0155153	1.07568	5.28237	2.925		3.815
564.5	591.965	0.00510174	0.0024334	0.0129061	1.785	12.3922	2.915		0.038335	0.00320337	-0.0042192	0.936084	3.45334	2.967		4.245
566.5	592.463	-0.000469616	0.000692984	0.00860582	1.639	11.5947	3.251		0.00266502	0.00311331	-0.0471413	0.845208	2.10963	2.743		–
568.5	592.961	0.0413268	0.00728511	0.0111872	1.612	11.4395	2.852		0.00680809	0.00867634	-0.0469424	0.871606	2.5143	2.679		4.147
570.5	593.459	0.00264509	0.00406583	0.0111081	1.719	12.0401	2.979		0.00553833	0.00181613	-0.00922646	0.971634	3.94378	2.799		3.634
572.5	593.957	0.00345104	0.00492273	0.0551602	1.6	11.3696	2.75		0.0445547	0.00228567	-0.0136357	0.893146	2.83551	2.785		3.891
574.5	594.455	0.00120929	0.000849752	0.0102009	1.764	12.2816	2.856		0.023233	0.0028361	-0.0272783	0.942488	3.54305	2.891		–
576.5	594.952	0.000906835	0.00223027	0.0133867	1.681	11.8312	2.915		0.0811631	0.00572473	0.0364817	0.992955	4.22939	2.75		3.632
578.5	595.45	0.00966192	0.00292462	0.03753	1.944	13.1897	2.752		0.0171659	0.00385466	-0.0357118	1.04803	4.93974	2.556		3.841
580.5	595.948	0.00246747	0.000161827	0.0274651	1.778	12.3555	2.671		0.0100493	0.00191344	-0.034653	0.922626	3.2628	2.485		–
582.5	596.446	0.00468828	0.00486837	0.00901565	1.733	12.1159	2.732		0.0934417	0.00423082	0.0402014	1.08425	5.38679	2.462		3.696
584.5	596.944	0.000450896	0.00354858	0.0206569	1.851	12.7315	2.803		0.0538941	0.00765082	0.00638967	0.957476	3.75066	2.985		3.903
586.5	597.442	-0.00132261	0.00650563	0.0177738	1.901	12.9806	2.797		0.00911419	0.00570574	0.222271	1.03265	4.7452	2.68		–
588.5	597.94	-0.000760739	0.00598708	0.0134244	1.807	12.5067	2.924		0.0632441	0.00532419	0.154276	0.956907	3.74283	2.71		–
590.5	598.438	0.00106753	0.00168031	0.0147807	1.773	12.3292	2.799		0.00815829	0.00145924	-0.0231553	0.891447	2.81046	2.453		–
592.5	598.936	0.000877653	0.00863399	0.0187637	1.762	12.271	2.828		0.00325277	0.00114284	-0.0449423	0.88852	2.76718	2.878		–
594.5	599.434	-0.00516284	0	0.0210245	1.592	11.3228	2.718		0.00985448	0.00312724	0.000970889	0.91346	3.13142	2.638		–
596.5	599.932	0.00239825	0.00173016	0.0384143	1.827	12.6096	2.87		0.00979858	0.00578367	-0.0351867	1.05538	5.03163	2.687		–
598.5	600.43	0.00252678	0.00248574	0.0472391	1.816	12.5531	2.864		0.0209373	0.00869663	-0.0246314	1.01843	4.56271	2.766		–
600.5	600.928	-0.000616173	0.00424316	0.0234194	1.626	11.5203	2.86		0.00320681	0.00229435	-0.0210725	1.03559	4.78263	2.722		–
602.5	601.426	0.00439833	0.00564378	0.0233624	1.813	12.5377	2.656		0.0198269	0.00417962	-0.0387225	1.20319	6.75634	2.695		–
604.5	601.924	0.000880035	-0.000649307	0.128567	1.69	11.8811	2.713		0.0243394	0.00435347	-0.0215611	1.12887	5.91733	2.483		3.968
606.5	602.422	-0.0056996	0.0128161	0.0298418	1.792	12.4288	2.71		0.023758	0.00397486	-0.00723973	1.06642	5.16854	2.662		–
608.5	602.92	0.00167088	0.00184921	0.101639	2.05	13.6859	2.839									–
610.5	603.418	0.00170855	0.00504239	0.0243518	1.895	12.9511	2.861									–
612.5	603.916	0.00364667	0	0.0187812	1.798	12.46	2.589									3.896
614.5	604.414	0.00294802	0.00580029	0.0286005	1.818	12.5634	2.838									–
616.5	604.912	0.00526947	0.000715019	0.049947	2.07	13.7766	2.627									3.454
618.5	605.41	0.00122075	0.00225173	0.0205062	2.197	14.3331	2.815									–
620.5	605.908	-0.000558756	-0.000183227	0.0189617	1.927	13.1076	2.73									3.927
622.5	606.406	0.00269265	0.00872585	0.0470858	1.947	13.2041	2.67									4
624.5	606.904	0.00116139	0.00095211	0.0177357	1.811	12.5274	2.578									3.78
626.5	607.402	-0.00221625	0.0120905	0.0110763	2.069	13.7721	2.658									3.736
628.5	607.9	-0.00267858	-0.000958212	0.0153702	2.052	13.695	2.902									3.898
630.5	608.398	0.00407353	0.00381654	0.0248827	1.842	12.686	2.741									4.055
632.5	608.896	-0.000433224	0.00575354	0.0123494	1.707	11.9746	2.796									3.487
634.5	609.394	-0.00252201	0.0027066	0.0107371	1.685	11.8534	2.695									3.77
636.5	609.892	-0.00283015	0.00216548	0.0531436	1.769	12.3081	2.756									3.76
638.5	610.39	-0.0060436	0.0016987	0.0105476	1.765	12.2869	2.792									3.706
640.5	610.888	-0.00109214	0.00698362	0.00833904	1.965	13.2901	2.724									3.646
642.5	611.386	0.0150962	0.00397007	0.15095	2.086	13.8486	2.577									3.679
644.5	611.884	0.00790304	0.00550707	0.0620199	1.735	12.1267	2.572									3.505
646.5	612.382	0.00328215	0.00197318	0.0230189	1.84	12.6758	2.645									3.753
648.5	612.88	0.0113622	0.00535598	0.0159053	1.852	12.7366	2.618									3.676
650.5	613.378	0.000186633	0.00367204	0.0102603	1.806	12.5015	2.593									3.715
652.5	613.876	0.004206	0.0056423	0.0194636	1.847	12.7113	2.701									3.749
654.5	614.374	0.0014341	0.00826333	0.0183545	2.177	14.2476	2.495									3.65
656.5	614.872	0.00749596	0.00240091	0.0110034	1.699	11.9307	2.729									3.656
658.5	615.37	0.000905148	0.00373988	0.00847781	1.829	12.6198	2.657									3.814
660.5	615.868	0.00409421	0.00230155	0.0123061	1.857	12.7618	2.703									3.803
662.5	616.366	0.000433739	0.00704047	0.00838994	1.741	12.1589	2.838									3.867
664.5	616.864	0.00106659	0.0060333	0.0597224	1.9	12.9757	2.887									3.86
666.5	617.362	-0.000450339	0.00686689	0.0137543	1.964	13.2853	2.745									3.765
668.5	617.86	0.00257013	0.00668217	0.0201849	1.773	12.3292	2.869									3.791
670.5	618.358	-0.00184562	0.0124502	0.010737	1.872	12.837	2.829									–
																3.7

## Sheet: SO213-60-1 ∆47
Depth (cm)	Replicate #	d18O VPDB (G.inflata)	∆47 (G. inflata)	∆47–Temp (G.inflata)
4–5	1	2.61	0.651	8.85575
4–5	2	2.43	0.672	3.10496
4–5	3	2.55	0.635	13.4867
4–5	4	2.64	0.644	10.854
4–5	5	2.6	0.696	-3.05535
4–5	6	2.51	0.679	1.26481
4–5	7	2.21	0.65	9.13863
4–5	8	3.09	0.667	4.44224
4–5	9	1.96	0.629	15.2831
4–5	10	2.77	0.635	13.4867
4–5	11	2.66	0.664	5.254
4–5	12	2.87	0.62	18.0421
4–5	13	2.78	0.65	9.13863
4–5	14	2.98	0.627	15.8894
56–57	1	2.93	0.646	10.2787
56–57	2	2.78	0.637	12.8953
56–57	3	2.96	0.649	9.42237
56–57	4	2.86	0.64	12.0151
56–57	5	2.81	0.694	-2.55766
56–57	6	2.71	0.682	0.48736
56–57	7	2.92	0.655	7.73267
56–57	8	2.88	0.68	1.00493
56–57	9	2.87	0.669	3.905
144–145	1	2.69	0.643	11.1429
144–145	2	2.74	0.635	13.4867
144–145	3	3	0.651	8.85575
144–145	4	2.73	0.652	8.57372
144–145	5	2.84	0.688	-1.04793
144–145	6	2.78	0.686	-0.53904
144–145	7	2.9	0.677	1.78681
144–145	8	2.94	0.664	5.254
144–145	9	2.83	0.63	14.9813
144–145	10	2.87	0.649	9.42237
144–145	11	2.89	0.699	-3.79676
144–145	12	2.82	0.7	-4.04254
144–145	13	2.92	0.646	10.2787
144–145	14	3.06	0.625	16.4996
376-377	1	2.82	0.684	-0.0272867
376-377	2	2.86	0.672	3.10496
376-377	3	2.82	0.703	-4.77587
376-377	4	2.84	0.679	1.26481
376-377	5	2.77	0.626	16.194
376-377	6	2.89	0.663	5.52617
376-377	7	2.78	0.662	5.79914
376-377	8	2.85	0.684	-0.0272867
376-377	9	2.83	0.677	1.78681
376-377	10	2.76	0.695	-2.80685
376-377	11	2.83	0.639	12.3076
376-377	12	2.88	0.679	1.26481
376-377	13	2.9	0.663	5.52617
408–409	1	2.63	0.643	11.1429
408–409	2	2.64	0.656	7.45398
408–409	3	2.65	0.69	-1.55398
408–409	4	2.88	0.652	8.57372
408–409	5	2.76	0.636	13.1906
408–409	6	2.63	0.644	10.854
408–409	7	2.87	0.683	0.229673
408–409	8	2.73	0.664	5.254
408–409	9	2.65	0.666	4.71204
408–409	10	2.9	0.659	6.62289
408–409	11	2.83	0.662	5.79914
500-501	1	2.67	0.678	1.52544
500-501	2	2.71	0.622	17.4221
500-501	3	2.7	0.672	3.10496
500-501	4	2.69	0.666	4.71204
500-501	5	2.8	0.675	2.3118
500-501	6	2.74	0.67	3.63755
500-501	7	2.7	0.694	-2.55766
500-501	8	2.79	0.676	2.04893
500-501	9	2.6	0.652	8.57372
500-501	10	2.72	0.735	-12.2425

## Sheet: South Pacific MgCa ratios
Mg/Ca ratios of G. bulloides and G. inflata used to infer vertical distribution and calcification depth in the study area.
Core	Depth [cm]	G. bulloides Mg/Ca [mmol mol-1]	G. inflata Mg/Ca [mmol mol-1]	Reference
SO213–60–2	0–1	1.5	1.44	1
SO213–60–1	0–1	1.46	1.28	1
SO213–59–2	2–3	1.53	1.75	2
SO213–59–1	0–1	1.66	1.59	2
PS75/059-2	2–3	1.17	1	3
	7–8	1.29	1.25	3
PS75/056-1	0–1	1.08	0.97	4
	5–6	1.22	1.07	4
1	This study
2	Tapia, R., Nürnberg, D., Ronge, T., Tiedemann, R., 2015. Disparities in glacial advection of Southern Ocean Intermediate Water to the South Pacific Gyre. Earth and Planetary Science Letters 410, 152–164. https://doi.org/10.1016/j.epsl.2014.11.031.
3	Tapia, R., Nürnberg, D., Ho, S.L., Lamy, F., Ullermann, J., Gersonde, R., Tiedemann, R., 2019. Glacial differences of Southern Ocean Intermediate Waters in the Central South Pacific. Quat. Sci. Rev. 208, 105–117. https://doi.org/10.1016/j.quascirev.2019.01.016.
4	Tapia, R., 2016. Paleo-Water Column Structure In The South Pacific: Evidence from Foraminiferal δ^{18}O and Mg/Ca (Doctoral dissertation). Christian-Albrechts-Universität zu Kiel.
